# Supplementary material for: A New Nanocomposite Packaging Based on LASiS-Generated AgNPs for the Preservation of Apple Juice
Source: Antibiotics (Basel). 2021 Jun 22;10(7):760. doi: 10.3390/antibiotics10070760 (PMC8300681; doi:10.3390/antibiotics10070760)
Supplement: Supplementary file 1 [file antibiotics-10-00760-s001.zip]

Archive with 1 entries (1 files):
- antibiotics-1257244-supplementary.pdf
